# Supplementary material for: Epicardial Adipose Tissue and Atrial Fibrillation Recurrence following Catheter Ablation: A Systematic Review and Meta-Analysis
Source: J Clin Med. 2023 Oct 5;12(19):6369. doi: 10.3390/jcm12196369 (PMC10573952; doi:10.3390/jcm12196369)
Supplement: Supplementary file 1 [file jcm-12-06369-s001.zip]

Archive with 1 entries (1 files):
- jcm-2628998-supplementary.pdf
